# Supplementary material for: Cognitive and neural mechanisms of mental imagery supporting creative cognition
Source: Commun Biol. 2025 Sep 30;8:1386. doi: 10.1038/s42003-025-08513-x (PMC12484779; doi:10.1038/s42003-025-08513-x)
Supplement: Supplementary file 4 — Supplementary Data 1 [file 42003_2025_8513_MOESM4_ESM.xlsx]

## Sheet: MI_enorm_average
net1	net2	W	p
1	2	-4.4543	0.125
1	3	2.0717	0.99
1	4	3.5761	0.48
1	5	5.6312	0.008
1	6	2.1213	0.987
1	7	4.5324	0.107
1	8	4.0044	0.272
1	9	4.4724	0.121
1	10	-6.8388	< .001
1	11	-5.8321	0.004
1	12	-5.5154	0.011
1	13	-2.5153	0.939
1	14	-5.0683	0.033
1	15	-6.9073	< .001
1	16	-4.0493	0.254
1	17	-1.6789	0.999
2	3	7.4086	< .001
2	4	7.7062	< .001
2	5	7.8042	< .001
2	6	6.2312	0.001
2	7	7.9131	< .001
2	8	6.7518	< .001
2	9	5.4404	0.013
2	10	-6.4509	< .001
2	11	-2.5281	0.936
2	12	-2.6121	0.916
2	13	1.2778	1
2	14	-0.161	1
2	15	-3.7644	0.382
2	16	-0.1164	1
2	17	3.4726	0.536
3	4	1.831	0.997
3	5	5.3026	0.018
3	6	0.6325	1
3	7	4.0349	0.26
3	8	3.2635	0.65
3	9	3.3948	0.578
3	10	-7.576	< .001
3	11	-8.0665	< .001
3	12	-8.1246	< .001
3	13	-4.6792	0.08
3	14	-8.1794	< .001
3	15	-9.4626	< .001
3	16	-6.2909	0.001
3	17	-4.5338	0.107
4	5	4.0674	0.247
4	6	-0.6177	1
4	7	2.3775	0.962
4	8	1.9968	0.993
4	9	2.7309	0.883
4	10	-7.2575	< .001
4	11	-8.1363	< .001
4	12	-7.7734	< .001
4	13	-5.1311	0.028
4	14	-8.6928	< .001
4	15	-8.8465	< .001
4	16	-6.4936	< .001
4	17	-6.1913	0.001
5	6	-3.1988	0.683
5	7	-2.2794	0.975
5	8	0.1875	1
5	9	0.8421	1
5	10	-7.167	< .001
5	11	-8.2199	< .001
5	12	-8.2236	< .001
5	13	-6.1537	0.002
5	14	-8.7067	< .001
5	15	-8.9509	< .001
5	16	-6.6769	< .001
5	17	-6.5026	< .001
6	7	1.7788	0.998
6	8	2.6273	0.913
6	9	2.5983	0.92
6	10	-7.0711	< .001
6	11	-7.2408	< .001
6	12	-7.0932	< .001
6	13	-4.0836	0.24
6	14	-6.8333	< .001
6	15	-8.1647	< .001
6	16	-5.4175	0.014
6	17	-3.6285	0.452
7	8	1.2716	1
7	9	2.3904	0.96
7	10	-7.3994	< .001
7	11	-8.3057	< .001
7	12	-8.3518	< .001
7	13	-5.5896	0.009
7	14	-8.8639	< .001
7	15	-9.3809	< .001
7	16	-6.5922	< .001
7	17	-6.1471	0.002
8	9	0.0333	1
8	10	-6.5402	< .001
8	11	-7.0731	< .001
8	12	-6.9398	< .001
8	13	-4.8219	0.058
8	14	-7.2623	< .001
8	15	-7.7529	< .001
8	16	-6.1259	0.002
8	17	-4.9414	0.045
9	10	-5.6945	0.006
9	11	-5.7287	0.006
9	12	-5.6095	0.008
9	13	-4.3519	0.152
9	14	-5.864	0.004
9	15	-5.8654	0.004
9	16	-4.7932	0.062
9	17	-5.0246	0.037
10	11	5.3991	0.014
10	12	5.1564	0.027
10	13	5.8462	0.004
10	14	6.8276	< .001
10	15	6.0205	0.002
10	16	5.8382	0.004
10	17	6.4498	< .001
11	12	0.2546	1
11	13	3.0848	0.74
11	14	2.7239	0.885
11	15	-0.0702	1
11	16	2.2046	0.981
11	17	5.2709	0.02
12	13	3.1659	0.7
12	14	2.5164	0.938
12	15	-1.2281	1
12	16	1.9364	0.995
12	17	4.8757	0.052
13	14	-1.2382	1
13	15	-4.2485	0.182
13	16	-1.3077	1
13	17	1.4444	1
14	15	-4.01	0.27
14	16	-0.2354	1
14	17	3.9706	0.286
15	16	3.506	0.518
15	17	6.4024	< .001
16	17	3.7831	0.373

## Sheet: MI_similarity_average
net1	net2	W	p
1	2	0.4214	1
1	3	-2.0817	0.99
1	4	6.7442	< .001
1	5	6.7521	< .001
1	6	-3.8467	0.342
1	7	-7.6582	< .001
1	8	-3.7798	0.374
1	9	1.2563	1
1	10	0.5849	1
1	11	-7.7859	< .001
1	12	-7.5802	< .001
1	13	-3.0373	0.763
1	14	-8.1494	< .001
1	15	-7.399	< .001
1	16	-4.8142	0.059
1	17	2.0693	0.99
2	3	-2.1329	0.987
2	4	6.4939	< .001
2	5	6.5379	< .001
2	6	-4.9762	0.041
2	7	-8.1201	< .001
2	8	-4.6624	0.082
2	9	1.2234	1
2	10	-0.0233	1
2	11	-8.0057	< .001
2	12	-7.924	< .001
2	13	-3.5386	0.5
2	14	-8.4652	< .001
2	15	-7.9149	< .001
2	16	-5.333	0.017
2	17	2.0189	0.992
3	4	8.2686	< .001
3	5	8.0323	< .001
3	6	-0.866	1
3	7	-2.9558	0.799
3	8	-1.1214	1
3	9	2.335	0.968
3	10	1.2701	1
3	11	-3.9432	0.298
3	12	-2.812	0.855
3	13	-1.0991	1
3	14	-4.3165	0.162
3	15	-2.4351	0.953
3	16	-1.4196	1
3	17	3.2235	0.671
4	5	2.899	0.822
4	6	-7.7501	< .001
4	7	-9.4915	< .001
4	8	-6.9661	< .001
4	9	-5.0369	0.036
4	10	-5.184	0.025
4	11	-8.9283	< .001
4	12	-8.9855	< .001
4	13	-6.1267	0.002
4	14	-9.6772	< .001
4	15	-9.2548	< .001
4	16	-6.8938	< .001
4	17	-5.2388	0.022
5	6	-7.8609	< .001
5	7	-9.2612	< .001
5	8	-7.1072	< .001
5	9	-5.0754	0.033
5	10	-5.5335	0.01
5	11	-8.6469	< .001
5	12	-8.6898	< .001
5	13	-6.1537	0.002
5	14	-9.3433	< .001
5	15	-9.037	< .001
5	16	-6.7995	< .001
5	17	-5.2945	0.019
6	7	-6.6164	< .001
6	8	-0.5617	1
6	9	4.1525	0.215
6	10	5.8962	0.004
6	11	-6.7317	< .001
6	12	-6.6267	< .001
6	13	0.2294	1
6	14	-7.0936	< .001
6	15	-6.0269	0.002
6	16	-2.7632	0.872
6	17	4.9513	0.044
7	8	4.7756	0.065
7	9	6.4242	< .001
7	10	7.433	< .001
7	11	-2.9025	0.821
7	12	-1.5836	1
7	13	4.4576	0.124
7	14	-2.4285	0.955
7	15	1.3427	1
7	16	1.5808	1
7	17	6.5294	< .001
8	9	4.0913	0.238
8	10	5.3565	0.016
8	11	-5.0897	0.031
8	12	-4.9104	0.048
8	13	0.4384	1
8	14	-5.4538	0.012
8	15	-4.2477	0.183
8	16	-1.746	0.999
8	17	4.7377	0.07
9	10	-0.1229	1
9	11	-6.382	< .001
9	12	-6.338	< .001
9	13	-3.3945	0.578
9	14	-6.5736	< .001
9	15	-6.2196	0.001
9	16	-4.7932	0.062
9	17	0.9072	1
10	11	-7.0188	< .001
10	12	-7.0711	< .001
10	13	-4.4615	0.123
10	14	-7.433	< .001
10	15	-7.3662	< .001
10	16	-5.8382	0.004
10	17	1.9225	0.996
11	12	2.0365	0.992
11	13	4.7458	0.069
11	14	0.6475	1
11	15	4.2381	0.186
11	16	3.2844	0.638
11	17	6.6374	< .001
12	13	4.8636	0.053
12	14	-1.0413	1
12	15	2.5017	0.941
12	16	2.2845	0.974
12	17	6.1986	0.001
13	14	-5.1297	0.029
13	15	-3.9131	0.312
13	16	-2.1538	0.985
13	17	4.1362	0.221
14	15	3.4657	0.54
14	16	2.9261	0.811
14	17	6.8824	< .001
15	16	1.027	1
15	17	6.3715	< .001
16	17	4.8374	0.057

## Sheet: SU_enorm_average
net1	net2	W	p
1	2	-2.5281	0.936
1	3	3.8631	0.335
1	4	6.9842	< .001
1	5	4.4302	0.131
1	6	4.0164	0.267
1	7	5.4255	0.013
1	8	4.3038	0.165
1	9	4.7237	0.072
1	10	-7.0188	< .001
1	11	-4.5199	0.11
1	12	-5.176	0.025
1	13	-0.522	1
1	14	-4.4654	0.123
1	15	-7.4693	< .001
1	16	-4.4992	0.115
1	17	-2.3036	0.972
2	3	5.9042	0.004
2	4	7.6319	< .001
2	5	5.9048	0.004
2	6	5.6475	0.007
2	7	6.832	< .001
2	8	5.591	0.009
2	9	5.2321	0.022
2	10	-6.3111	0.001
2	11	-2.2271	0.98
2	12	-2.3495	0.966
2	13	1.5727	1
2	14	-1.2192	1
2	15	-4.7538	0.068
2	16	-2.1658	0.984
2	17	0.6864	1
3	4	4.5983	0.094
3	5	2.1487	0.986
3	6	0.973	1
3	7	2.1269	0.987
3	8	1.6506	0.999
3	9	3.6929	0.418
3	10	-7.576	< .001
3	11	-7.3259	< .001
3	12	-8.0857	< .001
3	13	-3.7684	0.38
3	14	-8.2106	< .001
3	15	-9.9039	< .001
3	16	-6.6197	< .001
3	17	-5.6083	0.008
4	5	-0.5181	1
4	6	-2.4124	0.957
4	7	-2.3961	0.96
4	8	-1.57	1
4	9	1.9622	0.994
4	10	-7.3303	< .001
4	11	-8.2323	< .001
4	12	-8.6126	< .001
4	13	-5.4758	0.012
4	14	-9.1014	< .001
4	15	-9.4881	< .001
4	16	-7.0029	< .001
4	17	-6.858	< .001
5	6	-1.0231	1
5	7	-0.8625	1
5	8	-0.5965	1
5	9	1.6159	0.999
5	10	-7.167	< .001
5	11	-7.0456	< .001
5	12	-7.576	< .001
5	13	-4.1312	0.223
5	14	-7.7005	< .001
5	15	-9.0154	< .001
5	16	-6.3911	< .001
5	17	-5.6143	0.008
6	7	0.5206	1
6	8	0.4167	1
6	9	2.5012	0.941
6	10	-7.0711	< .001
6	11	-6.7317	< .001
6	12	-7.4225	< .001
6	13	-3.5789	0.478
6	14	-7.4624	< .001
6	15	-8.8243	< .001
6	16	-6.3748	< .001
6	17	-5.4805	0.012
7	8	0.6217	1
7	9	2.9133	0.817
7	10	-7.433	< .001
7	11	-7.7475	< .001
7	12	-8.1566	< .001
7	13	-4.3868	0.142
7	14	-8.3261	< .001
7	15	-9.5623	< .001
7	16	-6.7604	< .001
7	17	-5.8824	0.004
8	9	2.0955	0.989
8	10	-6.5402	< .001
8	11	-6.5866	< .001
8	12	-6.8311	< .001
8	13	-4.0705	0.246
8	14	-6.8667	< .001
8	15	-8.0202	< .001
8	16	-6.1259	0.002
8	17	-4.9414	0.045
9	10	-5.8583	0.004
9	11	-5.7287	0.006
9	12	-5.658	0.007
9	13	-4.526	0.109
9	14	-5.7519	0.005
9	15	-6.259	0.001
9	16	-4.957	0.043
9	17	-4.8153	0.059
10	11	5.444	0.013
10	12	5.5916	0.009
10	13	5.8462	0.004
10	14	6.8613	< .001
10	15	6.3392	< .001
10	16	6.1283	0.002
10	17	6.4498	< .001
11	12	0.1414	1
11	13	3.5119	0.515
11	14	1.6299	0.999
11	15	-1.4985	1
11	16	0.4049	1
11	17	2.7721	0.869
12	13	3.3954	0.578
12	14	1.41	1
12	15	-3.3432	0.607
12	16	0.0218	1
12	17	3.6285	0.452
13	14	-2.5826	0.924
13	15	-5.4038	0.014
13	16	-3.3077	0.626
13	17	-0.9191	1
14	15	-4.9354	0.045
14	16	-1.4462	1
14	17	2.3235	0.969
15	16	3.5769	0.479
15	17	6.6189	< .001
16	17	3.659	0.436

## Sheet: SU_similarity_average
net1	net2	W	p
1	2	-0.6922	1
1	3	-0.1201	1
1	4	6.2642	0.001
1	5	6.8855	< .001
1	6	-2.5173	0.938
1	7	-7.5689	< .001
1	8	-2.47	0.947
1	9	2.2613	0.976
1	10	3.9143	0.311
1	11	-7.1735	< .001
1	12	-6.6185	< .001
1	13	-4.9356	0.045
1	14	-8.0378	< .001
1	15	-7.0712	< .001
1	16	-4.0043	0.272
1	17	3.9043	0.316
2	3	-0.0515	1
2	4	6.395	< .001
2	5	6.9508	< .001
2	6	-2.0284	0.992
2	7	-7.9821	< .001
2	8	-2.2248	0.98
2	9	2.4208	0.956
2	10	4.4947	0.116
2	11	-7.8251	< .001
2	12	-6.7274	< .001
2	13	-4.8164	0.059
2	14	-8.5572	< .001
2	15	-7.4323	< .001
2	16	-3.8892	0.323
2	17	3.9975	0.275
3	4	7.2318	< .001
3	5	7.7188	< .001
3	6	-0.9049	1
3	7	-4.4728	0.121
3	8	-1.4994	1
3	9	2.9643	0.795
3	10	2.6748	0.899
3	11	-4.3034	0.166
3	12	-3.2401	0.662
3	13	-1.8842	0.996
3	14	-5.5207	0.01
3	15	-3.1869	0.689
3	16	-1.8679	0.997
3	17	3.8524	0.34
4	5	2.5683	0.927
4	6	-7.0043	< .001
4	7	-9.4729	< .001
4	8	-6.4478	< .001
4	9	-3.5804	0.478
4	10	-3.7652	0.382
4	11	-8.8083	< .001
4	12	-8.5193	< .001
4	13	-6.4331	< .001
4	14	-9.7701	< .001
4	15	-9.2354	< .001
4	16	-6.4208	< .001
4	17	-3.5243	0.508
5	6	-7.6537	< .001
5	7	-9.2406	< .001
5	8	-6.8345	< .001
5	9	-4.6202	0.09
5	10	-4.9618	0.043
5	11	-8.5135	< .001
5	12	-8.4826	< .001
5	13	-6.6701	< .001
5	14	-9.4049	< .001
5	15	-8.9509	< .001
5	16	-6.7586	< .001
5	17	-4.5483	0.104
6	7	-7.0502	< .001
6	8	-0.4167	1
6	9	2.8412	0.845
6	10	5.287	0.019
6	11	-6.7034	< .001
6	12	-5.8584	0.004
6	13	-4.0377	0.258
6	14	-7.5492	< .001
6	15	-6.5272	< .001
6	16	-2.8502	0.841
6	17	4.8379	0.056
7	8	4.4647	0.123
7	9	6.2375	0.001
7	10	7.433	< .001
7	11	-0.6921	1
7	12	2.0391	0.992
7	13	2.901	0.822
7	14	-2.1162	0.988
7	15	2.3225	0.97
7	16	3.1279	0.719
7	17	7.1471	< .001
8	9	3.293	0.634
8	10	4.883	0.051
8	11	-4.1541	0.214
8	12	-3.3521	0.602
8	13	-2.317	0.97
8	14	-5.1995	0.024
8	15	-3.4754	0.535
8	16	-1.5093	1
8	17	4.5848	0.097
9	10	-0.2868	1
9	11	-6.1307	0.002
9	12	-5.4638	0.012
9	13	-4.3519	0.152
9	14	-6.7604	< .001
9	15	-5.7079	0.006
9	16	-3.8919	0.321
9	17	0.6979	1
10	11	-7.0188	< .001
10	12	-7.0711	< .001
10	13	-6	0.003
10	14	-7.433	< .001
10	15	-7.3662	< .001
10	16	-5.403	0.014
10	17	1.4884	1
11	12	2.6304	0.912
11	13	3.0373	0.763
11	14	-1.4736	1
11	15	3.3951	0.578
11	16	3.4194	0.565
11	17	6.9107	< .001
12	13	1.2388	1
12	14	-4.0349	0.26
12	15	-0.0227	1
12	16	1.9364	0.995
12	17	6.5388	< .001
13	14	-3.9977	0.275
13	15	-1.7143	0.999
13	16	0.6923	1
13	17	5.3179	0.018
14	15	4.9717	0.042
14	16	4.4396	0.129
14	17	7.3824	< .001
15	16	1.877	0.997
15	17	6.8663	< .001
16	17	5.0234	0.037
